# Supplementary material for: Genome assembly of Musa beccarii shows extensive chromosomal rearrangements and genome expansion during evolution of Musaceae genomes
Source: Gigascience. 2023 Feb 21;12:giad005. doi: 10.1093/gigascience/giad005 (PMC9941839; doi:10.1093/gigascience/giad005)
Supplement: giad005_Supplemental_Figures_and_Tables [file giad005_supplemental_figures_and_tables.zip]

Archive with 16 entries (16 files):
- Figure_S1.tif
- Figure_S10.pdf
- Figure_S11.pdf
- Figure_S12.tif
- Figure_S13.tif
- Figure_S14.tif
- Figure_S15.png
- Figure_S2.tif
- Figure_S3.pdf
- Figure_S4.tiff
- Figure_S5.tif
- Figure_S6.pdf
- Figure_S7.pdf
- Figure_S8.pdf
- Figure_S9.tiff
- supplymentary_tableS1-S36.xlsx
