# Supplementary material for: Genome assembly of Musa beccarii shows extensive chromosomal rearrangements and genome expansion during evolution of Musaceae genomes
Source: Gigascience. 2023 Feb 21;12:giad005. doi: 10.1093/gigascience/giad005 (PMC9941839; doi:10.1093/gigascience/giad005)
Supplement: giad005_Supplemental_Figures_and_Tables [file giad005_supplemental_figures_and_tables.zip › supplymentary_tableS1-S36.xlsx]

## Sheet: Table S1
Table S1 Libraries for genome assembly and annotation for Musa beccari
Library name	Tissues	Sequencing strategies	Insert size	Sequencing platform	Data size	Library function
Nanopore long read WGS	Leaf	>23kb library	-	Nanopore PromethION	∼57.5Gb	Genome assembly
PacBio HiFi WGS	Leaf	~10kb library	-	PacBio Sequel II	∼19.5Gb	Genome assembly
Short read WGS	Leaf	PE-150	350bp	Illumina HiSeq X Ten	~40Gb	Genome assembly
Hi-C	Leaf	PE-150	-	Illumina HiSeq X Ten, MGI DNBSEQ-T7	~59.5Gb, ~189.3Gb	Genome assembly
Full-length RNA transcripts sequencing (Iso-Seq)	Leaf	-	-	PacBio Sequel II	~52.5Mb*	Genome annotation
Short read RNA transcripts sequencing	Leaf	PE-150	350bp	Illumina HiSeq X Ten	~6.9Gb	Genome annotation
WGS: whole genome sequencing
*: After performing full length identification of transcripts

## Sheet: Table S2
Table S2 Protein sequences of three species used for gene prediction
Species	Source
Musa balbisiana	https://banana-genome-hub.southgreen.fr/node/50/313
Musa schizocarpa	https://banana-genome-hub.southgreen.fr/node/50/321
Musa acuminata	https://banana-genome-hub.southgreen.fr/node/50/338

## Sheet: Table S3
Table S3 Species used for comparative genomics
Species	Source or GenBank accession number
Ananas comosus	GCF_001540865.1
Asparagus officinalis	GCF_001876935.1
Elaeis guineensis	GCF_000442705.1
Ensete glaucum v1.0	https://banana-genome-hub.southgreen.fr/node/50/327
Musa acuminata v4	https://banana-genome-hub.southgreen.fr/node/50/338
Musa balbisiana vBGI_1.1	https://banana-genome-hub.southgreen.fr/node/50/313
Musa itinerans v1.0	https://banana-genome-hub.southgreen.fr/node/50/312
Musa schizocarpa v1.0	https://banana-genome-hub.southgreen.fr/node/50/321
Oryza sativa	GCF_001433935.1
Phoenix dactylifera	GCF_009389715.1
Setaria viridis	GCF_005286985.1
Spirodela intermedia	GCA_902729315.2
Zea mays	GCF_902167145.1
Zingiber officinale	GCA_018446385.1

## Sheet: Table S4
Table S4 Species pairs and their estimated divergence times used for time calibration points to infer time-calibrated phylogeny of Musa beccarii
Species pair	Estimated divergent time (million years ago, MYA)
Oryza sativa-Zea mays	42-52
Oryza sativa-Ananas comosus	102-120
Musa acuminata - Zingiber officinale	50-88
Zingiber officinale - Elaeis guineensis	100-118
Asparagus officinalis - Elaeis guineensis	104-125
Zingiber officinale- Ananas comosus	97-116
Spirodela intermedia- Asparagus officinalis	125-141
Zea mays - Setaria viridis	18.7 - 30.6
Musa acuminata - Ensete_glaucum	56-69

## Sheet: Table S5
Table S5 Genome size (bp) estimation using different programs
	GCE	findGSE*					GenomeScope			Gnodes**	MGSE**
kmer size	Short WGS reads	Short WGS reads		HiFi reads		Short WGS reads		HiFi reads
	Kmer generated by kmerfreq 4.0***	Kmer generated by KmerGenie v1.7044****	Kmer generated by Jellyfish 2.3.0	Kmer generated by KmerGenie v1.7044	Kmer generated by Jellyfish 2.3.0	Kmer generated by KmerGenie v1.7044	Kmer generated by Jellyfish 2.3.0	Kmer generated by KmerGenie v1.7044	Kmer generated by Jellyfish 2.3.0
17	677654690		668112294				666034471
21		547121747	671324179			545847366	669829657
87		680317515	703636701			637070663	659606986
151				714866620	701894519			626490706	615959496
171				703068742	678454577			625784349	611473830
191				678791305	651433703			621192306	606960252
211				746096492	711865538			618194196	602740643
231				745098288	726783888			615753719	598852275
251				725452262	702172416			613539599	595243736
										660789455 (based on mean)	565341681 (based on mean)
										661920459 (based on media)	587007609 (base on media)
*The "exp_hom" parameter was set to 99, which was derivied after GenomeScope analysis
**In Gnodes and MGSE, the genome size estimated based on coverage of read mapping. For particular region, the coverage is calculated using all positions in the region, which could be described by mean or media value. The regions used to estimated genome sizes in both program are single copy BUSCOs.
***The kmerfreq program crashed under kmer size of 21 and 87
****Kmer size estimation could not be set lower than 21 in KmerGenie
WGS: whole genome sequencing

## Sheet: Table S6
Table S6 Assembly results using different assemblers
Assembler	Number of contigs	Total length (bp)	Average length (bp)	Largest length (bp)	Minimum length (bp)	N50 (bp)
Nanopore reads
Nextdenovo	306	607623222	1.9857e+06	52524701	21817	18949966
Flye	4875	616273501	126415	13226898	503	2112219
Canu	3116	816255026	261956	14078005	1858	1530572
HiFi reads
Hifiasm	811	636694734	785074	11573678	12368	2546178
Flye	6517	1057570018	162279	11854627	501	554048
HiCanu	5457	1247860321	228672	11657084	11694	1054472

## Sheet: Table S7
Table S7 Repeat content of assemblies of Musaceae
Musa becccarii (569,617,942bp)
Repeat class	Repeat family	Number of elements	Total length (bp)	Percentage in the genome
LTR		295997	247628340	0.4347
	Copia	155130	144383969	0.2535
	Gypsy	67742	51691527	0.0907
	unknown	73125	51552844	0.0905
TIR		63364	31478316	0.0553
	CACTA	18493	8912956	0.0156
	Mutator	28298	14394146	0.0253
	PIF_Harbinger	3782	1920731	0.0034
	Tc1_Mariner	1840	1071077	0.0019
	hAT	10951	5179406	0.0091
nonTIR		27521	15898685	0.0279
	helitron	27521	15898685	0.0279
Total		386882	295005341	0.5179
Ensete glaucum (481,507,213bp)
LTR		223208	158947997	0.3301
	Copia	98257	67034312	0.1392
	Gypsy	63674	56781285	0.1179
	unknown	61277	35132400	0.073
TIR		118943	52246371	0.1085
	CACTA	28309	10363745	0.0215
	Mutator	56988	30914539	0.0642
	PIF_Harbinger	7590	2259483	0.0047
	Tc1_Mariner	6394	2845885	0.0059
	hAT	19662	5862719	0.0122
nonTIR		17223	6302141	0.0131
	helitron	17223	6302141	0.0131
Total		359374	217496509	0.4517
Musa balbisiana (457,197,862bp)
LTR		238031	162345944	0.3559
	Copia	152436	118149188	0.259
	Gypsy	51409	28811605	0.0632
	unknown	34186	15385151	0.0337
TIR		60951	20907581	0.0458
	CACTA	12814	4646520	0.0102
	Mutator	33759	11010645	0.0241
	PIF_Harbinger	1158	396680	0.0009
	Tc1_Mariner	1965	646673	0.0014
	hAT	11255	4207063	0.0092
nonTIR		15344	6163710	0.0135
	helitron	15344	6163710	0.0135
Total		314326	189417235	0.4153
Musa itinerans (462,139,488bp)
LTR		131506	67071262	0.1589
	Copia	57428	30805844	0.073
	Gypsy	28093	18460678	0.0437
	unknown	45985	17804740	0.0422
TIR		129511	56473604	0.1337
	CACTA	24542	10866206	0.0257
	Mutator	77319	36836997	0.0873
	PIF_Harbinger	2470	670117	0.0016
	Tc1_Mariner	4231	862613	0.002
	hAT	20949	7237671	0.0171
nonTIR		24611	12036373	0.0285
	helitron	24611	12036373	0.0285
Total		285628	135581239	0.3212
Musa schizocarpa (514,793,130bp)
LTR		248589	218285294	0.43
	Copia	158706	152619437	0.3006
	Gypsy	38137	36699544	0.0723
	unknown	51746	28966313	0.0571
TIR		78536	42822356	0.0843
	CACTA	12114	4652345	0.0092
	Mutator	46716	28882465	0.0569
	PIF_Harbinger	2092	581251	0.0011
	Tc1_Mariner	1453	324542	0.0006
	hAT	16161	8381753	0.0165
nonTIR		13364	4205008	0.0083
	helitron	13364	4205008	0.0083
Total		340489	265312658	0.5226
Musa acuminata (468,821,802bp)
LTR		199950	184728477	0.3945
	Copia	134122	138028979	0.2948
	Gypsy	37448	28606422	0.0611
	unknown	28380	18093076	0.0386
TIR		71194	28916165	0.0618
	CACTA	9473	3221105	0.0069
	Mutator	45898	19288247	0.0412
	PIF_Harbinger	1233	505686	0.0011
	Tc1_Mariner	1096	278060	0.0006
	hAT	13494	5623067	0.012
nonTIR		10698	4981830	0.0106
	helitron	10698	4981830	0.0106
Total		281842	218626472	0.467

## Sheet: Table S8
Table S8 Summary of gene functional annotations of the Musa beccarii genome using different databases
Annotation database	Number of genes
dbCAN	1657
EggNOG	38516
KEGG	19389
GO	25772
InterPro	34732
MEROPS	1228
Pfam	29674
SignalP	3293
UniProt	32386

## Sheet: Table S9
Table S9 Summary of genes in Musaceae and the other compared species
	Musaceae						Zingiberaceae	Arecaceae		Poaceae			Bromeliaceae	Asparagaceae	Araceae
	Ensete glaucum	Musa beccarii	Musa balbisiana	Musa itinerans	Musa schizocarpa	Musa acuminata	Zingiber officinale*	Phoenix dactylifera	Elaeis guineensis	Zea mays	Setaria viridis	Oryza sativa	Ananas comosus	Asparagus officinalis	Spirodela intermedia
Transcription factor family
Alfin-like	12	12	11	11	9	12	28	12	10	16	11	9	7	4	7
AP2/ERF-AP2	45	44	31	41	40	44	93	31	31	26	25	24	20	18	16
AP2/ERF-ERF	245	237	226	127	210	250	511	159	133	170	160	133	78	38	81
AP2/ERF-RAV	12	13	12	13	13	14	21	4	4	5	4	4	2	1	1
B3	47	49	38	27	41	47	104	29	32	46	52	52	30	53	22
B3-ARF	48	47	21	42	39	49	71	32	31	39	24	27	20	20	17
BBR-BPC	12	12	5	9	11	12	14	8	9	4	3	4	5	5	6
BES1	14	13	12	11	12	13	21	10	8	8	7	8	5	6	8
bHLH	257	270	217	217	243	278	446	162	151	179	156	135	107	96	88
BSD	1	1	0	1	1	1	2	2	2	1	1	0	1	1	1
bZIP	139	139	116	103	115	139	272	90	90	123	84	85	58	56	56
C2C2-CO-like	19	22	22	19	23	23	42	20	13	15	9	11	6	5	9
C2C2-Dof	85	74	70	53	66	83	125	39	39	48	36	29	24	8	32
C2C2-GATA	53	61	53	37	52	58	104	39	34	33	27	27	18	20	23
C2C2-LSD	8	7	4	6	8	8	13	6	6	6	5	6	5	5	3
C2C2-YABBY	22	22	21	23	25	25	34	8	8	15	9	9	8	6	7
C2H2	203	211	153	132	184	200	392	133	132	139	125	122	92	71	80
C3H	83	88	74	66	86	92	179	68	62	66	51	53	43	48	41
CAMTA	8	8	8	5	6	9	16	7	9	9	8	7	5	4	6
CPP	8	8	8	8	8	8	17	7	8	12	9	12	6	10	5
CSD	8	5	3	0	3	4	6	5	5	2	2	2	2	2	3
DBB	7	8	8	7	8	10	12	5	2	9	7	7	3	4	5
DBP	7	7	8	7	6	7	11	5	6	6	5	4	4	3	3
E2F-DP	10	10	10	9	10	10	24	11	10	13	9	9	9	11	5
EIL	20	22	11	18	17	20	25	10	7	9	7	11	4	6	3
FAR1	36	21	4	19	32	37	147	54	53	70	61	53	56	293	14
GARP-ARR-B	14	12	6	8	9	13	26	15	12	9	8	7	7	11	7
GARP-G2-like	97	102	82	94	91	99	193	73	59	58	45	48	34	37	36
GeBP	14	16	11	6	9	14	17	12	9	24	17	16	6	8	6
GRAS	73	74	59	58	71	74	142	62	56	60	58	56	41	34	20
GRF	20	16	17	15	17	20	48	20	15	18	10	11	9	7	7
HB-BELL	27	29	23	16	23	27	48	25	24	14	13	14	11	12	12
HB-HD-ZIP	84	79	69	82	80	87	177	52	46	60	44	40	31	29	26
HB-KNOX	19	18	11	18	18	20	32	18	11	15	11	12	9	2	9
HB-other	23	26	28	17	18	21	52	13	19	17	12	12	8	16	11
HB-PHD	2	2	2	2	2	2	4	3	3	5	3	1	2	3	2
HB-WOX	29	26	23	21	26	29	45	20	14	20	13	14	11	6	12
HRT	1	1	1	1	1	1	2	1	1	1	2	1	1	1	1
HSF	42	39	40	28	43	43	72	31	29	31	24	24	27	15	14
LFY	1	1	1	1	1	1	4	2	2	2	1	1	1	1	1
LIM	12	12	8	14	12	14	28	7	8	8	6	6	6	6	2
LOB	72	73	65	66	68	77	121	56	46	44	31	36	34	23	35
MADS-MIKC	54	30	41	55	34	60	104	39	34	50	36	36	29	26	11
MADS-M-type	34	40	41	20	23	32	134	34	22	20	29	28	19	22	34
MYB	288	283	228	248	275	307	577	190	169	178	135	122	114	97	102
MYB-related	90	104	118	74	79	79	164	76	71	95	64	57	49	51	39
NAC	174	184	176	153	140	218	321	158	126	130	122	121	71	103	61
NF-X1	2	2	2	2	2	2	6	3	3	3	2	2	2	2	2
NF-YA	16	16	14	15	14	15	23	10	9	12	9	11	9	7	6
NF-YB	20	19	18	18	17	20	39	25	22	22	15	13	12	8	11
NF-YC	17	17	17	15	17	20	24	15	16	16	14	16	7	14	11
OFP	52	47	42	23	38	53	103	31	26	39	32	33	19	12	20
PLATZ	28	26	26	26	26	28	47	19	18	15	12	13	12	10	16
RWP-RK	16	18	15	16	15	17	24	18	13	12	14	10	15	11	10
S1Fa-like	2	4	3	1	4	4	2	2	3	2	1	2	1	1	2
SAP	4	4	4	3	2	4	4	1	1	0	0	0	1	1	1
SBP	58	59	56	55	55	58	67	28	24	31	19	19	17	16	15
SRS	9	9	11	6	10	10	29	5	5	10	6	5	8	3	5
STAT	1	0	1	1	1	1	2	2	2	0	1	1	1	1	1
TCP	46	49	15	26	45	48	77	28	27	29	23	26	13	13	20
Tify	46	46	42	37	42	46	68	17	16	31	20	18	12	11	14
Trihelix	50	48	42	23	46	52	101	36	31	46	30	24	19	16	27
TUB	18	19	19	20	17	20	33	12	10	14	16	14	9	11	9
ULT	3	3	2	3	2	3	5	1	3	2	1	2	2	2	2
VOZ	4	5	5	4	5	5	4	3	4	4	2	2	2	2	1
Whirly	3	2	2	3	3	3	8	3	3	2	2	2	2	2	3
WRKY	165	167	152	122	145	167	353	99	97	129	108	104	57	71	53
zf-HD	27	30	25	16	29	28	40	25	17	28	16	15	13	3	12
Total of gene	3166	3168	2709	2443	2843	3295	6100	2246	2021	2375	1924	1838	1371	1521	1231
NBS-LRR genes identified using Pfam domain
CNL	26	31	14	59	27	56	33	116	51	35	113	164	66	9	33
RNL	1	1	1	1	1	1	8	1	1	1	1	1	1	0	0
NBS-LRR genes identified using NRL-annotate
Complete	37	114	64	61	48	90	367	141	189	97	261	339	166	34	62
Complete (pseudogene)	17	30	15	28	19	18	96	48	61	9	63	99	48	19	21
Partial	5	13	6	27	9	8	40	34	15	36	85	56	15	7	17
Partial (pseudogene)	8	22	11	22	10	12	47	20	20	16	44	25	7	12	12
Total of gene	67	179	96	138	86	128	550	243	285	158	453	519	236	72	112
Pfam annotation of terpenoid synthase genes
PF01397	20	11	17	14	16	45	159	31	16	35	35	41	18	15	7
PF03936	20	12	21	17	15	44	160	29	14	33	35	38	15	19	2
Lipid metabolism related genes
ko00061	64	67	69	64	61	69	91	67	63	60	53	47	54	63	45
ko00062	46	48	42	46	45	44	58	36	39	49	51	50	29	37	45
ko00071	52	52	52	52	51	52	61	67	54	58	51	48	47	55	41
ko00073	54	59	48	42	51	53	64	41	34	48	55	47	42	50	26
ko00100	70	55	51	56	61	71	35	55	54	74	56	48	37	36	28
ko00140	66	64	54	41	54	79	137	88	88	108	150	118	61	86	71
ko00561	150	128	115	123	142	161	142	126	116	140	113	105	93	112	74
ko00564	170	175	154	159	164	167	176	152	148	190	143	141	120	148	98
ko00565	48	52	47	46	49	49	52	44	42	71	40	42	36	42	28
ko00600	69	71	67	68	74	80	70	61	49	80	42	45	36	65	43
ko00590	50	41	34	38	37	40	99	65	41	72	62	54	39	38	26
ko00591	38	36	31	28	31	35	88	53	32	62	59	52	36	32	19
ko00592	78	84	83	74	76	89	100	81	75	94	75	83	82	69	61
ko01040	49	47	43	43	43	49	66	41	43	50	48	50	32	43	49
Total of gene	706	716	645	636	674	745	834	677	632	767	708	656	527	635	454
Flavonoid biosynthesis related (map00941)
K00660	17	17	20	14	14	20	8	15	12	6	9	8	1	5	1
K01859	8	9	7	8	8	9	11	9	6	9	9	7	5	8	6
K00475	2	2	2	2	1	2	0	3	2	2	1	1	1	1	1
K05278	4	5	5	4	4	3	6	1	1	2	1	1	1	1	0
K00487	8	7	8	6	6	8	4	8	6	4	3	4	4	2	3
K05280	2	2	1	1	1	1	2	2	2	3	2	2	3	3	2
K13082	3	3	3	4	3	3	2	1	2	2	1	0	1	1	2
K13083	6	7	4	7	3	6	18	3	5	2	1	1	3	0	0
K05277	1	1	1	1	1	1	0	2	2	1	1	2	1	1	4
K08695	1	1	1	1	1	1	2	1	1	6	4	9	1	2	2
K13081	1	1	1	1	1	1	0	2	2	0	0	1	1	1	1
K22440	29	27	30	25	29	45	16	2	5	2	0	4	1	5	6
K13065	16	16	13	10	17	16	8	10	11	31	26	23	33	14	15
K09754	2	2	1	2	1	2	3	2	2	2	1	1	1	1	2
K00588	6	7	5	6	7	7	6	12	6	3	5	5	7	11	1
Total of gene	106	107	102	92	97	125	86	73	65	75	64	69	64	56	46
Anthocyanin biosynthesis (map00942)**
K12930	3	4	3	2	4	4	4	2	2	5	3	4	3	3	5
K17193	1	1	0	2	1	2	1	1	2	1	4	2	1	1	0
K12338	4	5	3	0	4	5	14	8	5	8	5	7	5	6	3
K12938	6	3	3	0	5	5	6	4	6	3	7	2	4	4	1
Total of gene	14	13	9	4	14	16	25	15	15	17	19	15	13	14	9
*: Tetraploid
**: Genes not shown in all species are not displayed
Note: The same genes are only counted once in gene summarization

## Sheet: Table S10
Table S10 Summery of MYB transcription factors identified by MYB_annotator, and their comparison with OrthoFinder results
Type of MYB	Number of genes	Orthologous groups*	Number of genes in the Orthologous groups
Ensete glaucum
1R-MYBs	7	7	44
R2R3-MYBs	257	79	269
3R-MYBs	7	4	7
pseudo	5	4	15
Total	276	94	335
Musa beccarii
1R-MYBs	10	8	59
R2R3-MYBs	242	77	273
3R-MYBs	7	4	8
pseudo	9	6	58
Total	268	95	398
Musa balbisiana
1R-MYBs	10	8	49
R2R3-MYBs	197	70	244
3R-MYBs	4	3	6
pseudo	21	12	85
Total	232	93	384
Musa schizocarpa
1R-MYBs	13	9	54
R2R3-MYBs	241	75	260
3R-MYBs	9	6	32
pseudo	6	4	17
Total	269	94	363
Musa acuminata
1R-MYBs	6	6	39
R2R3-MYBs	276	83	290
3R-MYBs	7	4	7
pseudo	3	2	7
Total	292	95	343
Zingiber officinale**
1R-MYBs	11	6	50
R2R3-MYBs	390	89	444
3R-MYBs	20	5	24
pseudo	4	4	27
Total	425	104	545
Phoenix dactylifera
1R-MYBs	8	5	14
R2R3-MYBs	159	54	166
3R-MYBs	9	4	11
pseudo	3	3	8
Total	179	66	199
Elaeis guineensis
1R-MYBs	5	3	7
R2R3-MYBs	145	55	156
3R-MYBs	8	4	8
pseudo	3	3	20
Total	161	65	191
Zea mays
1R-MYBs	7	5	42
R2R3-MYBs	156	47	158
3R-MYBs	4	2	4
pseudo	7	4	18
Total	174	58	222
Setaria viridis
1R-MYBs	4	3	9
R2R3-MYBs	111	44	117
3R-MYBs	4	2	4
pseudo	3	3	22
Total	122	52	152
Oryza sativa
1R-MYBs	7	4	18
R2R3-MYBs	102	44	108
3R-MYBs	5	3	12
pseudo	1	1	8
Total	115	52	146
Ananas comosus
1R-MYBs	1	1	1
R2R3-MYBs	98	41	98
3R-MYBs	6	4	12
pseudo	2	2	2
Total	107	48	113
Asparagus officinalis
1R-MYBs	6	5	14
R2R3-MYBs	76	37	82
3R-MYBs	5	4	6
pseudo	3	2	3
Total	90	48	105
Spirodela intermedia
1R-MYBs	2	1	1
R2R3-MYBs	83	39	87
3R-MYBs	5	4	6
pseudo	0	0	0
Total	90	44	94
* Orthologous groups containing the MYBs identified by MYB annotator
** Tetraploid
Note: Musa itinerans run MYB annotator failure with unknown reasons

[truncated: 27 more sheets: Table S11, Table S12, Table S13, Table S14, Table S15, Table S16, Table S17, Table S18, Table S19, Table S20, Table S21, Table S22, Table S23, Table S24, Table S25, Table S26, Table S27, Table S28, Table S29, Table S30 …]
